# Supplementary material for: Association of DRD2 and BDNF Genetic Polymorphisms with Exercise Addiction
Source: Int J Environ Res Public Health. 2025 Aug 29;22(9):1356. doi: 10.3390/ijerph22091356 (PMC12469787; doi:10.3390/ijerph22091356)
Supplement: Supplementary file 1 [file ijerph-22-01356-s001.zip]

Archive with 1 entries (1 files):
- ijerph-3774543-supplementary.pdf
